# Supplementary material for: Metabolic Reprogramming of Glioblastoma Cells during HCMV Infection Induces Secretome-Mediated Paracrine Effects in the Microenvironment
Source: Viruses. 2022 Jan 7;14(1):103. doi: 10.3390/v14010103 (PMC8777757; doi:10.3390/v14010103)
Supplement: Supplementary file 1 [file viruses-14-00103-s001.zip]

Archive with 1 entries (1 files):
- viruses-1456709-supplementary.pdf
